# Supplementary material for: Patient Flow and Multidisciplinary Coordination in Urothelial Carcinoma: Insights from Bulgarian Oncologists
Source: Healthcare (Basel). 2026 Jul 21;14(14):2202. doi: 10.3390/healthcare14142202 (PMC13411170; doi:10.3390/healthcare14142202)
Supplement: Supplementary file 1 [file healthcare-14-02202-s001.zip]

Archive with 11 entries (11 files):
- Suppl. file S4  (1).png
- Supplementary File S1.png
- Supplementary_File S10.png
- Supplementary_File S11.png
- Supplementary_File S2.png
- Supplementary_File S3.png
- Supplementary_File S5.png
- Supplementary_File S6.png
- Supplementary_File S7.png
- Supplementary_File S8.png
- Supplementary_File S9.png
